# Supplementary material for: Diagnostic Efficacy across Dense and Non-Dense Breasts during Digital Breast Tomosynthesis and Ultrasound Assessment for Recalled Women
Source: Diagnostics (Basel). 2022 Jun 16;12(6):1477. doi: 10.3390/diagnostics12061477 (PMC9222054; doi:10.3390/diagnostics12061477)
Supplement: Supplementary file 1 [file diagnostics-12-01477-s001.zip]

Archive with 1 entries (1 files):
- diagnostics-1767166-supplementary.pdf
